# Supplementary material for: Building a research agenda on preventing and addressing sexual assault and intimate partner violence against trans people: a two-stage priority-setting exercise
Source: Health Res Policy Syst. 2024 Dec 18;22:163. doi: 10.1186/s12961-024-01245-0 (PMC11653913; doi:10.1186/s12961-024-01245-0)
Supplement: Supplementary file 1 — Supplementary Material 1. Data supporting the study’s conclusions (.xslx). [file 12961_2024_1245_MOESM1_ESM.xlsx]

## Sheet: Summary Table
Theme and Questions	Rank	Research priority score	Answerability	Feasibility	Impact	Equity	Average expert agreement
Defining the scope of the problem									double check on rps
How do trans people define what constitutes intimate partner violence?	13	0.863771	0.917512	0.869505	0.815796	0.852273	0.796905		0.863771
How common are sexual assault and intimate partner violence among groups with different gender identities (e.g., cisgender women, transmasculine, transfeminine)?	11	0.867637	0.916776	0.842093	0.852702	0.858974	0.788071		0.867637
What are the characteristics of incidents (e.g., survivors, perpetrators, settings) of sexual assault and intimate partner violence against trans people?	18	0.833798	0.879647	0.825916	0.826998	0.802632	0.749401		0.833798
What are the effects (i.e., impacts, recovery) of experiencing sexual assault and intimate partner violence for trans survivors of varying social locations (e.g., transmasculine, transfeminine, disabilities, living situation)?	8	0.876726	0.930288	0.824252	0.870783	0.881579	0.812479		0.876726
Increasing understanding of contextual and contributing factors
What are the root causes of sexual assault and intimate partner violence against trans people (e.g., stigma, negative stereotypes, and other implicit biases)?	19	0.83155	0.898718	0.801698	0.809995	0.815789	0.747882		0.83155
What factors are associated with experiencing sexual assault and intimate partner violence as a trans person (e.g., sociodemographic characteristics, disclosure of gender identity, undergoing gender-affirming surgery/medical transition, use of dating apps)?	15	0.850568	0.891987	0.826037	0.82175	0.8625	0.782697		0.850568
What factors are related to diverse trans survivors (e.g., BIPOC, transfeminine, transmasculine) leaving a situation of sexual assault or intimate partner violence (e.g., housing, finances, social supports)?	10	0.870379	0.936378	0.788889	0.861513	0.894737	0.799928		0.870379
Expanding knowledge of disclosure and reporting
What factors impact diverse trans survivors’ disclosure of sexual assault and intimate partner violence in healthcare and other support settings (e.g., BIPOC, living in a rural area)?	2	0.913341	0.980929	0.874459	0.887719	0.910256	0.874033		0.913341
How has the criminal justice system (e.g., police) responded to reports of sexual assault and intimate partner violence by trans survivors?	6	0.883327	0.949038	0.837644	0.874831	0.871795	0.827296		0.883327
Enhancing accessibility and appropriateness of supports
What information does the public need to better support trans survivors of sexual assault and intimate partner violence?	16	0.848696	0.910256	0.793459	0.844917	0.846154	0.770963		0.848696
How can information and resources about sexual assault and intimate partner violence be improved and made more accessible across a variety of settings for diverse trans people (e.g., different cognitive abilities)?	17	0.839155	0.879647	0.772727	0.84527	0.858974	0.749071		0.839155
What barriers and facilitators impact access to hospital, health, social (shelters), and/or legal services for trans survivors of sexual assault and intimate partner violence (e.g., social identity, psychosocial circumstances, systems of oppression)?	9	0.873831	0.915655	0.829725	0.868366	0.881579	0.82292		0.873831
What qualities/features of providers and services are important to diverse trans people (e.g., BIPOC, sex workers, low income) seeking support after sexual assault and intimate partner violence?	3	0.903509	0.907831	0.887268	0.908682	0.910256	0.868748		0.903509
Do trans survivors' perceptions and experiences (e.g., barriers, misunderstood, dismissed) of post-sexual assault and intimate partner violence services vary across their differing social locations (e.g., BIPOC)?	14	0.861817	0.894664	0.834748	0.862592	0.855263	0.823468		0.861817
How can organizations across different sectors form partnerships to effectively address the mental health needs of trans survivors seeking services for sexual assault and intimate partner violence?	20	0.831514	0.897436	0.803919	0.817008	0.807692	0.750068		0.831514
How can 2SLGBTQIA+ and sexual assault and intimate partner violence services be more responsive to the culture and needs of diverse trans communities and survivors (e.g., BIPOC; queer; sex work positive)?	5	0.887252	0.900249	0.873512	0.880512	0.894737	0.831732		0.887252
Improving quality and implementation of education and training
How can training (e.g., for university/college students, educators, nurses, physicians, social workers, police, lawyers, security guards) be improved to better support trans survivors of sexual assault and intimate partner violence?	1	0.913802	0.973506	0.880526	0.909284	0.891892	0.871313		0.913802
How can training that facilitates cultural competence and the provision of appropriate care (e.g., attention to gender and race) to trans survivors of sexual assault and intimate partner violence be embedded in academic and workplace settings?	7	0.882401	0.917375	0.867063	0.870167	0.875	0.825869		0.882401
Developing alternative models of response
What community-based models of emergency and crisis care can be developed to better respond to trans survivors of sexual assault and intimate partner violence (i.e., as opposed to law enforcement models)?	4	0.898465	0.945008	0.851282	0.908683	0.888889	0.840136		0.898465
Advancing multi-level interventions for prevention
What interpersonal and community interventions can be improved or newly developed to better prevent sexual assault and intimate partner violence against diverse trans people (e.g., BIPOC, living in rural areas, disabilities)?	12	0.864461	0.888803	0.809783	0.87037	0.888889	0.773029		0.864461

## Sheet: Dataset
Research Question	How do trans people define what constitutes intimate partner violence?									How common are sexual assault and intimate partner violence among groups with different gender identities (e.g., cisgender women, transmasculine, transfeminine)?									What are the characteristics of incidents (e.g., survivors, perpetrators, settings) of sexual assault and intimate partner violence against trans people?									What are the effects (i.e., impacts, recovery) of experiencing sexual assault and intimate partner violence for trans survivors of varying social locations (e.g., transmasculine, transfeminine, disabilities, living situation)?									What are the root causes of sexual assault and intimate partner violence against trans people (e.g., stigma, negative stereotypes, and other implicit biases)?									What factors are associated with experiencing sexual assault and intimate partner violence as a trans person (e.g., sociodemographic characteristics, disclosure of gender identity, undergoing gender-affirming surgery/medical transition, use of dating apps)?
Evaluation Questions A = Answerability F = Feasibility I = Impact E = Equity	A1: Is the question clear and could research be designed to answer it?	A2: Would research arising from the question be ethical?	F1: Could research arising from the question be completed within a reasonable time frame of 3-5 years?	F2: Would research associated with this question be fundable?	F3: Would the cost required for this research be reasonable?	I1: Would the results of the research fill an important knowledge gap?	I2: Could the results of the research lead to an effective intervention or program?	I3: Could the results of the research lead to improvements in policy?	E1: Would the results of the research benefit diverse members of trans communities?	A1: Is the question clear and could research be designed to answer it?	A2: Would research arising from the question be ethical?	F1: Could research arising from the question be completed within a reasonable time frame of 3-5 years?	F2: Would research associated with this question be fundable?	F3: Would the cost required for this research be reasonable?	I1: Would the results of the research fill an important knowledge gap?	I2: Could the results of the research lead to an effective intervention or program?	I3: Could the results of the research lead to improvements in policy?	E1: Would the results of the research benefit diverse members of trans communities?	A1: Is the question clear and could research be designed to answer it?	A2: Would research arising from the question be ethical?	F1: Could research arising from the question be completed within a reasonable time frame of 3-5 years?	F2: Would research associated with this question be fundable?	F3: Would the cost required for this research be reasonable?	I1: Would the results of the research fill an important knowledge gap?	I2: Could the results of the research lead to an effective intervention or program?	I3: Could the results of the research lead to improvements in policy?	E1: Would the results of the research benefit diverse members of trans communities?	A1: Is the question clear and could research be designed to answer it?	A2: Would research arising from the question be ethical?	F1: Could research arising from the question be completed within a reasonable time frame of 3-5 years?	F2: Would research associated with this question be fundable?	F3: Would the cost required for this research be reasonable?	I1: Would the results of the research fill an important knowledge gap?	I2: Could the results of the research lead to an effective intervention or program?	I3: Could the results of the research lead to improvements in policy?	E1: Would the results of the research benefit diverse members of trans communities?	A1: Is the question clear and could research be designed to answer it?	A2: Would research arising from the question be ethical?	F1: Could research arising from the question be completed within a reasonable time frame of 3-5 years?	F2: Would research associated with this question be fundable?	F3: Would the cost required for this research be reasonable?	I1: Would the results of the research fill an important knowledge gap?	I2: Could the results of the research lead to an effective intervention or program?	I3: Could the results of the research lead to improvements in policy?	E1: Would the results of the research benefit diverse members of trans communities?	A1: Is the question clear and could research be designed to answer it?	A2: Would research arising from the question be ethical?	F1: Could research arising from the question be completed within a reasonable time frame of 3-5 years?	F2: Would research associated with this question be fundable?
	QID99_1	QID99_2	QID99_3	QID99_4	QID99_5	QID99_6	QID99_7	QID99_8	QID99_9	QID111_1	QID111_2	QID111_3	QID111_4	QID111_5	QID111_6	QID111_7	QID111_8	QID111_9	QID112_1	QID112_2	QID112_3	QID112_4	QID112_5	QID112_6	QID112_7	QID112_8	QID112_9	QID113_1	QID113_2	QID113_3	QID113_4	QID113_5	QID113_6	QID113_7	QID113_8	QID113_9	QID114_1	QID114_2	QID114_3	QID114_4	QID114_5	QID114_6	QID114_7	QID114_8	QID114_9	QID115_1	QID115_2	QID115_3	QID115_4
	1	1		1	0.5	1	1	1	1	1	1		0.5	0.5	1	1	1	1	1	1				1	1	1	1	1	1				1	1	1	1	1	1				1	1	1	1	1	1
	0.5	0.5	1	1	1	0.5	0.5	0.5	1
	1	1	1	1	0	0	0	0	0	1	1	0	0	0	0	0	0	0	1	1	1	0	0	0	0	0	0	1	0	0	0	0	0	0	0	0	1	1	0	0	0	0	0	0	0	1	1	1	0
	1	1	1	1	1	1	1	0.5	0.5	1	1	1	1	1	1	1	1	1	1	1	1	1	1	1	1	1	1	1	1	1	1	1	1	1	1	1	0.5	1	0.5	1	1	1	1	1	1	0.5	0.5	1	1
	0	0.5	1	0.5		0.5		0.5	0	0	0.5	1	0.5	0.5	0.5	0.5	0.5	0.5	0	0.5	0.5	0.5	0.5	0.5	0.5	0.5	0.5	1	0.5	0.5	0.5	0.5	0.5	0.5	0.5	0.5	1									1	0.5	0.5	0.5
	1	1	1		1	0.5	1	1	1	1	1	1	1	0.5	1	1	1	1	1	1	1	1	1	1	1	1	1	1	1	1	1	1	1	1	1	1	1	1	1	1	1	1	1	1	1	1	0.5	1	1
	1	1	1	0.5	1	0.5	0.5	0	0	1	1	0.5	1	0.5	0.5	0.5	0.5	0	0.5	1	1	0.5	1		1	0	0	0.5	1	0.5		1		1	0.5	1	0.5	0.5	0.5	0.5	0.5	0.5	0	1	0.5	1	1	0.5	0.5
	1	1	1	1		1	1	1	1	1	1	1	1		1	1	1	1	1	1	1	1		1	1	1	1	1	1	1	1		1	1	1	1	1	1	1	1		1	1	1	1	1	1	1	1
	1	1				1	1		1	1	1				1	1		1	1	1				1	1		1	1	1				1	1		1	1	1				1	1		1	1	1
	0.5	0.5	0.5	0.5	0.5		0.5	0.5		0.5	0.5		0.5	0.5	0.5	0.5			0.5	0.5	0.5	0.5						1	0.5	0.5	0.5	0.5	1				0.5	0.5	0.5	0.5	0.5
	1	1	1	1	1	1	1	1	1	1	1	1	1	1	1	1	1	1	1	1	1	1	1	1	1	1	1	1	1	1	1	1	1	1	1	1	1	1	1	1	1	1	1	1	1	1	1	1	1
	0	0.5	0.5	0		0	0	0	0.5	1	0.5	1	1	1	1	0.5	0.5	1	0.5	0.5	0.5	0.5	0.5	1	1	1	1	0	0.5	0.5			0.5	0.5	0.5	0.5	0.5	0.5	1	0.5	0.5	0	0	0	0	0	0	0	0
	1	1					1	1	1	1	1					1	1	1	1	1					1	1	1	1	1					1	1	1	1	1				1	1	1	1	1	1
	1					1	1	0.5	0.5
	1	1					0.5	1	1	1	1				1	0.5	0.5	1	0.5	1				0.5	0.5	0.5	0.5	1	1				1	1	0.5	1	1	1				1	1	1	0.5	1	1
	1		1		1	1	1	1	1
				0.5		1	1		1	1			1	1	1	0.5		1	1		1	1	1	1			1	1			1	1	1	1		1	0.5	0.5	0.5	0.5	0.5	0.5	0.5		0.5	1	0.5	0.5	1
	1	1	0.5	1	1	1	1	0.5	1	1	1	0.5	1	0.5	1	1	1	1	0.5	0.5	0.5	0.5	0.5	0.5	0.5	0.5	1	1	1	0.5	1	1	1	1	0.5	1	1	1	0.5	1	1	1	1	0.5	1	1	1	0.5	1
	1	1	1	1	1	1	1	1	1	1	1	1	1	1	1	1	1	1	1	1	1	1	1	1	1	1	1	1	1	1	1	1	1	1	1	1	1	1	0.5	1	1	1	1	1	1	1	1	1	1
	1	1	1	1	1	1	1	1	1	1	1	1	1	1	1	1	1	1
		1				1	1	1	1		1				0.5	1	1	1		1				0.5	1	1	1		1				0.5	1	1	1		1				0	1	1	1		1
	1	1	1	1	1	1	1	1	1	1	1	0.5	0.5	0.5	1	1	1	1	1	0.5	1	1	1	1	1	1	1	1	1	1	1	1	1	1	1	1	1	1	0.5	1	1	1	1	1	1	1	1
	1	0.5	1	0	0	0	0	0		0.5	0.5	1	0	0	0	0	0	0	1	0.5	1	0	0	0	0	0	0	1	0.5	0.5	0	0	0	0	0	0	1	0.5	1	0	0	0	0	0	0	1	0.5	1	0
	1	1	1		0.5	1	1	1	1	1	1	1	1	0.5	1	1	1	1	0.5	1	1	1	1	1	1	1	1	1	1	1	1	1	1	1	1	1	1	0.5	1	1	1	1	1	1	1	1	1	1	1
	1	1				1	1	1	1	1				1					1	1				1	1	1	1	1	1				1	1	1	1	1	1				1	1	1	1	1	1
	1	1				1	0.5	0.5	1	0.5	1	1			1	0.5	0.5	1	1	1	1			1	1	0.5	0.5	1	1	1			1	1	1	1	1	1	1			1			1	1	1	1	1
	1	1	1	0.5		1	1	1	1	1	0.5	1			1	1	1	1	1	1	1			0.5	0.5	0.5	0.5	1	1	0.5			1	1	0.5	1	0.5	1	1			0.5	0.5	0.5	0.5	1	1	1
	1	1	1	1		1	1	1	1	0.5	1	1	1	1	1	1	1	1	1	0.5	1	1	1	1	1	1	1	0.5	1	0.5	0.5	0.5	1	1	1	1	1	1	1	1	1	1	1	1	1	1	1	1	1
	1	1				1	1	1	0.5	1	1	1			1	1	1	0.5	1	1	1		1	1	1	1	0.5	1	1				1	1	1	0.5	1	1				0.5	1	1	0.5	1	0.5
	1	1		1	1	1	1			0.5	1	0.5	1	1	1	0.5		0.5	1	1	1	1	1	1	1			1	1	1	1	1	1	1			1	1	1	1	1	1	1	0.5	0.5	1	1	1	1
	1	1	1	1	1	1	1	1	1	1	1	1	1	1	1	1	1	1	1	1	1	1	1	1	1	1	1	1	1	1	1	1	1	1	1	1	1	1	1	1	1	1	1	1	1	1	1	1	1
	1	1	1	1	1	1	1	1	1	1	1	1	1	1	1	1	1	1	1	1	1	1	1	1	1	1	1	1	1	1	1	1	1	1	1	1	1	1	1	1	1	1	1	1	1	1	1	1	1
	1	1	1	1	1	1	1	1	1	1	1	1	1	1	1	1	1	1	1	0.5	1	0.5	1	1	1	1	1	1	1	1	1	1	1	1	1	1	1	1	1	1	1	1	1	1	1	1	0.5	1	1
	1	1	1		1	1	1	1	1	1	1	1		1	1	1	1	1	1	1	1		1	1	1	1	1	1	1	1			1	1	1	1	0.5	1	1			1	1	1	1	1
	1	1	0.5	1	1	1	1	1	1	1	0.5	1		1	1	1	1	1	1	1	1	1	1	1	1	1	1	1	1	1	1	1	1	1	1	1	0.5	0.5	1	1	1	1	1	1	1	1	1	1	1
	1	1	1	1	1	0	0	0.5	0.5
	0.5	1	1	1	1		0.5	0.5	1	1	1	1	1	1	1	1	1	1	0.5	1	1	1	1		0.5	1	1	1	1	1	1	1	1	1	1	1	1	1	1	1	1	1	1	1	1	0.5	1	1	1
	1	1																	1									0.5									1									1
	1	0	1	1	1	1	1	1	1	1	1	1	1	1	1	1	1	1	1	1	1	1	1	1	1	1	1	1	1	1	1	1	1	1	1	1	1	1	1	1	1	1	1	1	1	1	1	1	1
	1	1				1	1	1	1																																					1	1	1	1
	1	1	1		1	1	1	1	1	1								1	1	1	1			1	1	1	1	1	1	1	1	1	1	1	1	1	1	1	1	1	1	1	1	1	1	1	1	1	1
	1	1	1	0.5	1	1	1	1	1	1	1	1	0.5	1	1	1	1	1	1	1	1		1	1	1	1	1	1	1	1		1	1	1	1	1	1	1	0.5		1	1	0.5	1	1	1	1	1
	1	1	1	0	0	0	0	0	0	1	1	0	1	1	1	0	0	0	1	1	0	0	0	0	0	0	0	1	1	0	0	0	0	0	0	0	1	1	0	0	0	0	0	0	0	1	0	0	0
	1	1	1	1	1	1	1	1	1	1	1	1	1	1	1	1	1	1	1	0	0.5	0.5	0.5	0.5	0.5	0.5	0	1	1	1	1	1	1	1	1	1	1	0.5	1	1	0	0	0.5	1	1	0	1	1	1
	1	0.5	1	1	1	1	1	1	1
	1	1				1	1	1	1	1	1	1			1	1	1	1	1	1	1			1	1	1	1	1	1	1			1	1	1	1	1	1	1			1	1	1	1	1	1	1
	1	1	1	1	1	1	1	1	1	1	1	1	1	1	1	1	1	1	1	1	1	1	1	1	1	1	1	1	1	1	1	1	1	1	1	1	1	1	1	1	1	1	1	1	1	1	1	1	1
	1	1	1	1	1	1	1	1	1	1	1	1	1	1	1	1	1	1	1	1	1	1	1	1	1	1	1	1	1	1	1	1	1	1	1	1	1	1	1	1	1	0.5	1	1	1	1	1	1	0.5
	0.891304	0.844444	0.882353	0.71875	0.806452	0.790698	0.76087	0.681818	0.795455	0.85	0.842105	0.8125	0.758621	0.677419	0.842105	0.717949	0.771429	0.820513	0.8	0.769231	0.823529	0.62963	0.75	0.75	0.763158	0.722222	0.736842	0.9	0.871795	0.6875	0.769231	0.777778	0.842105	0.871795	0.75	0.842105	0.8	0.794872	0.6875	0.740741	0.703704	0.710526	0.756757	0.8	0.736842	0.9	0.769231	0.806452	0.75
Average Expert Agreement	0.796905									0.788071									0.749401									0.812479									0.747882									0.782697
	0.923913	0.911111	0.941176	0.8125	0.854839	0.837209	0.826087	0.784091	0.852273	0.9125	0.921053	0.875	0.844828	0.806452	0.894737	0.820513	0.842857	0.858974	0.8875	0.871795	0.897059	0.759259	0.821429	0.833333	0.842105	0.805556	0.802632	0.9375	0.923077	0.8125	0.826923	0.833333	0.881579	0.897436	0.833333	0.881579	0.9	0.897436	0.8125	0.814815	0.777778	0.776316	0.810811	0.842857	0.815789	0.925	0.858974	0.870968	0.803571
Component Scores	0.917512		0.869505			0.815796			0.852273	0.916776		0.842093			0.852702			0.858974	0.879647		0.825916			0.826998			0.802632	0.930288		0.824252			0.870783			0.881579	0.898718		0.801698			0.809995			0.815789	0.891987		0.826037
Research Priority Score	0.863771									0.867637									0.833798									0.876726									0.83155									0.850568
[truncated: 131 more columns]
